# Supplementary material for: Comparison of Flunixin Meglumine, Meloxicam and Ketoprofen on Mild Visceral Post-Operative Pain in Horses
Source: Animals (Basel). 2022 Feb 21;12(4):526. doi: 10.3390/ani12040526 (PMC8868280; doi:10.3390/ani12040526)
Supplement: Supplementary file 1 [file animals-12-00526-s001.zip]

Archive with 1 entries (1 files):
- animals-1577621-supplementary.pdf
